# Supplementary material for: The Clinical Utility of the Saliva Proteome in Rare Diseases: A Pilot Study for Biomarker Discovery in Primary Sclerosing Cholangitis
Source: J Clin Med. 2024 Jan 18;13(2):544. doi: 10.3390/jcm13020544 (PMC10816894; doi:10.3390/jcm13020544)
Supplement: Supplementary file 1 [file jcm-13-00544-s001.zip]

Archive with 1 entries (1 files):
- jcm-2773604-supplementary.xlsx
