# Supplementary material for: The Clinical Utility of the Saliva Proteome in Rare Diseases: A Pilot Study for Biomarker Discovery in Primary Sclerosing Cholangitis
Source: J Clin Med. 2024 Jan 18;13(2):544. doi: 10.3390/jcm13020544 (PMC10816894; doi:10.3390/jcm13020544)
Supplement: Supplementary file 1 [file jcm-13-00544-s001.zip › jcm-2773604-supplementary.xlsx]

## Sheet: SWATH variable windows
Supplementary Table S1. The fifty Q1 variable windows used in the DIA-SWATH-MS method. These windows were generated according to the peptide density distribution in the MS1 scan of the preliminary IDA experiments, by imposing a minimum window width of 3 Da, a window overlap of 1 Da and covering the acquisition range of 250-1250 m/z.
Start		End
249.5		297
296		337.5
336.5		365
364		386
385		401
400		414.5
413.5		426.5
425.5		437.5
436.5		448.5
447.5		459
458		470.5
469.5		481.5
480.5		493
492		504
503		514.5
513.5		525
524		534.5
533.5		544
543		553
552		561.5
560.5		569.5
568.5		577.5
576.5		585
584		592.5
591.5		600
599		608
607		616
615		624
623		632.5
631.5		641.5
640.5		652
651		663
662		674.5
673.5		687.5
686.5		701.5
700.5		716
715		731.5
730.5		748
747		765.5
764.5		785.5
784.5		807.5
806.5		832.5
831.5		861.5
860.5		888.5
887.5		916
915		947
946		984
983		1028
1027		1094.5
1093.5		1249.5
